# Supplementary material for: 7.0-T Magnetic Resonance Imaging Characterization of Acute Blood-Brain-Barrier Disruption Achieved with Intracranial Irreversible Electroporation
Source: PLoS One. 2012 Nov 30;7(11):e50482. doi: 10.1371/journal.pone.0050482 (PMC3511570; doi:10.1371/journal.pone.0050482)
Supplement: Movie S1 — IRE-induced BBB disruption as seen in the T1W+Gd MRI. The lesion was achieved with ninety 50-μs pulses at 1000 V/cm with Gd administration 5 min pre-IRE at a repetition rate of one pulse per second. (ZIP) [file pone.0050482.s001.zip]

Archive with 1 entries (1 files):
- Rat_1000 V_cm - 90 pulses - Gad 5 min pre-IRE.avi
